# Supplementary material for: Glycemic Index and Load of Selected Ethiopian Foods: An Experimental Study
Source: J Diabetes Res. 2019 Dec 24;2019:8564879. doi: 10.1155/2019/8564879 (PMC6948299; doi:10.1155/2019/8564879)
Supplement: Supplementary Materials — The supplementary material is a dataset of the study. [file 8564879.f1.xls]

## Sheet: iAUCData
Gadise Study								Key
								High fasting values highlighted in yellow (>6 mmol/L)
Data shown in mmol/L								High posptrandial values highlighted in orange (>11.1 mmol/L at peak, >7.8 mmol/L at 2 hrs)
Standard 1
Time (min)	AA	ED	ET	GB	KH	MG	NH	ST	SH	WD	Mean	SEM
0	5.61111	3.38889	4.27778	4.22222	6.66667	4.83333	5.77778	5.61111	4.66667	4.27778	4.93333	0.306737
15	5.88889	4	4.66667	6.55556	9.72222	7.83333	8	5.83333	4.94444	5.05556	6.25	0.564936
30	5.72222	6.72222	6.27778	7.55556	12.1667	6.66667	8.88889	8.38889	6.83333	5.61111	7.48333	0.61881
45	7.55556	6.27778	7.5	7.55556	9.27778	8.33333	6.38889	6.38889	7.55556	6	7.28333	0.32673
60	6.77778	5.72222	8.72222	9.94444	6.66667	7	7.11111	7.5	6.88889	6.83333	7.31667	0.376072
90	6.88889	5.38889	7.72222	8.61111	5.66667	6.77778	5.88889	5.66667	7.38889	8.11111	6.81111	0.358915
120	5.33333	5.61111	6.22222	7.94444	5.33333	6.55556	3.66667	3.44444	6.33333	8.27778	5.87222	0.497666
iAUC	96.1607	248.333	316.667	451.25	167.5	257.917	120.917	100.021	236.667	290	228.543	35.2474
Standard 2
Time (min)	AA	ED	ET	GB	KH	MG	NH	ST	SH	WD	Mean	SEM
0	5.38889	5.66667	4.55556	4.27778	7.16667	4	8.22222	5.5	5.61111	4.55556	5.49444	0.418572
15	6.05556	7.05556	6.88889	6.88889	12.8889	8	16.7222	7.94444	7.11111	5.33333	8.48889	1.1187
30	6.44444	10.2222	6.33333	7.33333	10.3333	8.55556	15.1667	9.11111	8.77778	6.77778	8.90556	0.835514
45	10.2778	10.1111	7.27778	8.72222	8.88889	7.94444	10.6111	9.16667	7.83333	8.16667	8.9	0.359259
60	10.7778	11.2222	5.72222	7.11111	6.66667	7.77778	8.44444	7.94444	8.94444	6.61111	8.12222	0.565455
90	8.27778	6.83333	3.5	8.16667	6	8.5	7.05556	6.05556	5.61111	6.5	6.65	0.475753
120	9.88889	5.22222	6.33333	7.5	6.61111	7	5.61111	4.16667	5.5	5.72222	6.35556	0.494843
iAUC	374.583	311.006	137.17	380.417	156.26	452.5	269.7	211.618	178.333	221.25	269.284	33.81
Standard 3
Time (min)	AA	ED	ET	GB	KH	MG	NH	ST	SH	WD	Mean	SEM
0	7.05556	4.61111	5.16667	4.88889	5.72222	3.33333	6.61111	4.55556	6.61111	6	5.45556	0.365599
15	7.94444	8.05556	6.05556	5.77778	7.16667	7.16667	8.94444	6.11111	6.44444	8.27778	7.19444	0.342893
30	6.77778	9.11111	9.88889	6.16667	10.1111	7.27778	11.3889	8.33333	11.5556	6.66667	8.72778	0.626761
45	9.05556	6.83333	10.4444	8.22222	11.3889	7.38889	17.5	8	8.27778	7.5	9.46111	0.997701
60	7.33333	6.88889	11.7778	8.72222	7.72222	6.94444	11.3889	8.66667	11	7.83333	8.82778	0.594121
90	8.33333	5.83333	8.66667	8.11111	9.11111	5.55556	14.6111	6.77778	8.83333	6.33333	8.21667	0.821081
120	4.55556	5.5	8.44444	7.11111	4.61111	5.88889	5.44444	3.33333	6.33333	5.83333	5.70556	0.449436
iAUC	71.8163	253.75	466.25	298.75	306.615	363.75	602.227	279.005	259.67	116.25	301.808	48.6593
Teff Injera
Time (min)	AA	ED	ET	GB	KH	MG	NH	ST	SH	WD	Mean	SEM
0	4.88889	4.55556	4.88889	5.66667	5.27778	4.77778	4.77778	4.61111	5.77778	4.77778	5	0.135325
15	4.22222	4.72222	5.5	5.55556	4.72222	5.44444	4.44444	4.72222	5.33333	4.5	4.91667	0.156095
30	4.83333	4.11111	6.55556	6.5	4.77778	5.61111	5.33333	4.88889	6.94444	5.11111	5.46667	0.291536
45	5.83333	6.72222	7.38889	6.55556	4.88889	5	5.38889	5.5	4.72222	6.38889	5.83889	0.282242
60	6.16667	6.61111	6.66667	7.16667	6.33333	5.88889	6.16667	5	6.88889	7	6.38889	0.200992
90	5.66667	4.83333	4.61111	6.88889	6.38889	7.16667	6.38889	4.77778	5.61111	6.55556	5.88889	0.292217
120	7	4.88889	5.55556	5.61111	6.27778	7.05556	5.05556	4.44444	5.38889	5.77778	5.70556	0.271667
iAUC	97.5231	90.9083	115.122	94.7176	69.9519	156.667	99.6875	31.6667	29.6962	146.364	93.2304	13.2341
Corn Injera
Time (min)	AA	ED	ET	GB	KH	MG	NH	ST	SH	WD	Mean	SEM
0	5.55556	4.72222	4.44444	3.5	3.66667	4.33333	3.44444	4.5	4.88889	5.27778	4.43333	0.228882
15	4.88889	3.72222	5.66667	7.38889	5.16667	4.72222	4.72222	7.11111	5.77778	3.94444	5.31111	0.382774
30	5.27778	6.61111	6.05556	7.38889	8.16667	5.77778	6.11111	6.5	7.16667	7.05556	6.61111	0.270269
45	6.44444	8.11111	6.88889	10.3889	8.22222	5.94444	8.72222	5.72222	7.72222	6.88889	7.50556	0.45
60	8.33333	4.94444	6.83333	11.5	5.77778	6.27778	6.27778	5.72222	8.11111	7.16667	7.09444	0.592769
90	7.38889	8.38889	7	10.2222	4.61111	7.77778	6	7	6.83333	7.61111	7.28333	0.463958
120	5.11111	5.55556	5.94444	7.77778	5.94444	5.94444	5.5	4.94444	6.22222	7	5.99444	0.270199
iAUC	123.88	201.763	232.083	665.833	268.333	222.917	309.583	196.667	240.833	183.452	264.535	47.2976
White Wheat Bread
Time (min)	AA	ED	ET	GB	KH	MG	NH	ST	SH	WD	Mean	SEM
0	6.72222	5.33333	5.66667	5.33333	5.05556	4.72222	4.66667	4.88889	5	5.33333	5.27222	0.188753
15	4.22222	5.11111	4.22222	5.05556	4.38889	5.22222	4.83333	5.66667	5.22222	5.11111	4.90556	0.152494
30	5.22222	5.94444	6.16667	5.94444	6	4.88889	6.61111	6.5	6.16667	6.16667	5.96111	0.167907
45	6.66667	6.72222	7.27778	7.11111	4.22222	5.5	7	7.33333	7.27778	6.94444	6.60556	0.3141
60	5.83333	7.72222	6.27778	8.05556	5	5.66667	5.94444	7.11111	7.16667	6.44444	6.52222	0.306894
90	7.27778	7.44444	6.72222	7.72222	5.72222	5.88889	6.22222	6.5	7.61111	6.11111	6.72222	0.235411
120	6.27778	6.66667	6	6.88889	7.05556	5.72222	5.72222	5.11111	6.72222	5.94444	6.21111	0.195771
iAUC	7.83476	165.861	79.2976	190.651	57.1461	92.9167	157.917	174.167	207.917	92.8509	122.656	20.759

## Sheet: Sheet1
Time					Mean
0	4.93333	5.49444	5.45556		5.29444
15	6.25	8.48889	7.19444		7.31111
30	7.48333	8.90556	8.72778		8.37222
45	7.28333	8.9	9.46111		8.54815
60	7.31667	8.12222	8.82778		8.08889
90	6.81111	6.65	8.21667		7.22593
120	5.87222	6.35556	5.70556		5.97778
Time	Teff	Corn	Bread		Mean
0	5	4.43333	5.27222	5.29444	4.90185
15	4.91667	5.31111	4.90556	7.31111	5.04444
30	5.46667	6.61111	5.96111	8.37222	6.01296
45	5.83889	7.50556	6.60556	8.54815	6.65
60	6.38889	7.09444	6.52222	8.08889	6.66852
90	5.88889	7.28333	6.72222	7.22593	6.63148
120	5.70556	5.99444	6.21111	5.97778	5.97037

## Sheet: RawData
Raw Data (mg/dL)
Standard 1
Time (min)	AA	ED	ET	GB	KH	MG	NH	ST	SH	WD
0	101	61	77	76	120	87	104	101	84	77
15	106	72	84	118	175	141	144	105	89	91
30	103	121	113	136	219	120	160	151	123	101
45	136	113	135	136	167	150	115	115	136	108
60	122	103	157	179	120	126	128	135	124	123
90	124	97	139	155	102	122	106	102	133	146
120	96	101	112	143	96	118	66	62	114	149
Standard 2
Time (min)	AA	ED	ET	GB	KH	MG	NH	ST	SH	WD
0	97	102	82	77	129	72	148	99	101	82
15	109	127	124	124	232	144	301	143	128	96
30	116	184	114	132	186	154	273	164	158	122
45	185	182	131	157	160	143	191	165	141	147
60	194	202	103	128	120	140	152	143	161	119
90	149	123	63	147	108	153	127	109	101	117
120	178	94	114	135	119	126	101	75	99	103
Standard 3
Time (min)	AA	ED	ET	GB	KH	MG	NH	ST	SH	WD
0	127	83	93	88	103	60	119	82	119	108
15	143	145	109	104	129	129	161	110	116	149
30	122	164	178	111	182	131	205	150	208	120
45	163	123	188	148	205	133	315	144	149	135
60	132	124	212	157	139	125	205	156	198	141
90	150	105	156	146	164	100	263	122	159	114
120	82	99	152	128	83	106	98	60	114	105
Teff Injera
Time (min)	AA	ED	ET	GB	KH	MG	NH	ST	SH	WD
0	88	82	88	102	95	86	86	83	104	86
15	76	85	99	100	85	98	80	85	96	81
30	87	74	118	117	86	101	96	88	125	92
45	105	121	133	118	88	90	97	99	85	115
60	111	119	120	129	114	106	111	90	124	126
90	102	87	83	124	115	129	115	86	101	118
120	126	88	100	101	113	127	91	80	97	104
Corn Injera
Time (min)	AA	ED	ET	GB	KH	MG	NH	ST	SH	WD
0	100	85	80	63	66	78	62	81	88	95
15	88	67	102	133	93	85	85	128	104	71
30	95	119	109	133	147	104	110	117	129	127
45	116	146	124	187	148	107	157	103	139	124
60	150	89	123	207	104	113	113	103	146	129
90	133	151	126	184	83	140	108	126	123	137
120	92	100	107	140	107	107	99	89	112	126
White Wheat Bread
Time (min)	AA	ED	ET	GB	KH	MG	NH	ST	SH	WD
0	121	96	102	96	91	85	84	88	90	96
15	76	92	76	91	79	94	87	102	94	92
30	94	107	111	107	108	88	119	117	111	111
45	120	121	131	128	76	99	126	132	131	125
60	105	139	113	145	90	102	107	128	129	116
90	131	134	121	139	103	106	112	117	137	110
120	113	120	108	124	127	103	103	92	121	107

## Sheet: corrected data
Raw Data (mg/dL)		corrected data
Standard 1
Time (min)	AA	ED	ET	GB	KH	MG	NH	ST	SH	WD
0	101	61	77	76	120	87	104	101	84	77
15	106	72	84	118	175	141	144	105	89	91
30	103	121	113	136	219	120	160	151	123	101
45	136	113	135	136	167	150	115	115	136	108
60	122	103	157	179	120	126	128	135	124	123
90	124	97	139	155	102	122	106	102	133	146
120	96	101	112	143	96	118	66	62	114	149
Standard 2
Time (min)	AA	ED	ET	GB	KH	MG	NH	ST	SH	WD
0	97	102	82	77	129	72	148	99	101	82
15	109	127	124	124	232	144	301	143	128	96
30	116	184	114	132	186	154	273	164	158	122
45	185	182	131	157	160	143	191	165	141	147
60	194	202	103	128	120	140	152	143	161	119
90	149	123	63	147	108	153	127	109	101	117
120	178	94	114	135	119	126	101	75	99	103
Standard 3
Time (min)	AA	ED	ET	GB	KH	MG	NH	ST	SH	WD
0	127	83	93	88	103	60	119	82	102	84
15	143	145	109	104	129	129	161	110	114	113
30	122	164	178	111	182	131	205	150	120	119
45	163	123	188	148	205	133	315	144	126	113
60	132	124	212	157	139	125	205	156	132	135
90	150	105	156	146	164	100	263	122	121	140
120	82	99	152	128	83	106	98	60	87	109
Teff Injera
Time (min)	AA	ED	ET	GB	KH	MG	NH	ST	SH	WD
0	88	82	88	102	95	86	86	83	104	86
15	76	85	99	100	85	98	80	85	96	81
30	87	74	118	117	86	101	96	88	125	92
45	105	121	133	118	88	90	97	99	85	115
60	111	119	120	129	114	106	111	90	124	126
90	102	87	83	124	115	129	115	86	101	118
120	126	88	100	101	113	127	91	80	97	104
Corn Injera
Time (min)	AA	ED	ET	GB	KH	MG	NH	ST	SH	WD
0	100	85	80	63	66	78	62	81	88	95
15	88	67	102	133	93	85	85	128	104	71
30	95	119	109	133	147	104	110	117	129	127
45	116	146	124	187	148	107	157	103	139	124
60	150	89	123	207	104	113	113	103	146	129
90	133	151	126	184	83	140	108	126	123	137
120	92	100	107	140	107	107	99	89	112	126
White Wheat Bread
Time (min)	AA	ED	ET	GB	KH	MG	NH	ST	SH	WD
0	121	96	102	96	91	85	84	88	90	96
15	76	92	76	91	79	94	87	102	94	92
30	94	107	111	107	108	88	119	117	111	111
45	120	121	131	128	76	99	126	132	131	125
60	105	139	113	145	90	102	107	128	129	116
90	131	134	121	139	103	106	112	117	137	110
120	113	120	108	124	127	103	103	92	121	107

## Sheet: anova scheff
Anova: Single Factor
								scheff test	#NAME?
SUMMARY									msw(1/n1+1/n2)
Groups	Count	Sum	Average	Variance						0.2
teff	10	932.304	93.2304	1751.43				teff	corn	29345.1	15.4821	significant
corn	10	2645.35	264.535	22370.6				corn	wheat	20129.6	10.6201	significant
wheat	10	1226.56	122.656	4309.36				wheat	teff	865.858	0.456814	not significant
ANOVA
Source of Variation	SS	df	MS	F	P-value	F crit		scheff test
Between Groups	167802	2	83900.9	8.85298	0.00110529	3.35413
Within Groups	255883	27	9477.14
Total	423685	29

## Sheet: GI values
Time (min)	AA	ED	ET	GB	KH	MG	NH	ST	SH	WD	Mean	SEM		teff	corn	wheat
iAUC1	96.1607	248.333	316.667	451.25	167.5	257.917	120.917	100.021	236.667	290	228.543	35.2474		97.5231	123.88	7.83476
iAUC2	374.583	311.006	137.17	380.417	156.26	452.5	269.7	211.618	178.333	221.25	269.284	33.81		90.9083	201.763	165.861
iAUC3	71.8163	253.75	466.25	298.75	306.615	363.75	602.227	279.005	259.67	116.25	301.808	48.6593		115.122	232.083	79.2976
mean	180.853	271.03	306.695	376.806	210.125	358.056	330.948	196.881	224.89	209.167	266.545	39.2389		94.7176	665.833	190.651
Time (min)	AA	ED	ET	GB	KH	MG	NH	ST	SH	WD	Mean	SEM		69.9519	268.333	57.1461
Iaucteff	97.5231	90.9083	115.122	94.7176	69.9519	156.667	99.6875	31.6667	29.6962	146.364	93.2304	13.2341		156.667	222.917	92.9167
git	53.92	33.54	37.53	25.13	33.28	43.75	30.12	16.08	13.2	69.97	35.65			99.6875	309.583	157.917
Iauccorn	123.88	201.763	232.083	665.833	268.333	222.917	309.583	196.667	240.833	183.452	264.535	47.2976		31.6667	196.667	174.167
gic	68.49	74.44	75.67	176.7	127.77	62.25	93.54	99.89	107.08	87.7	97.35			29.6962	240.833	207.917
iAUCbread	7.83476	165.861	79.2976	190.651	57.1461	92.9167	157.917	174.167	207.917	92.8509	122.656	20.759		146.364	183.452	92.8509
Gib	4.3321	61.1967	25.8555	50.5967	27.1962	25.9503	47.7165	88.4628	92.4526	44.3909	46.815
